# Supplementary material for: The FcRn from gene to protein and function: comparison between species
Source: Front Immunol. 2025 Aug 1;16:1608426. doi: 10.3389/fimmu.2025.1608426 (PMC12353704; doi:10.3389/fimmu.2025.1608426)
Supplement: Supplementary file 1 [file Table1.xlsx]

## Sheet: FcRn a-chain gene and protein
Table 1. FcRn ɑ-chain gene and protein characteristics of twenty mammal species
Specie (Scientific name)	Chromosome	Gene (pb)	Transcribed region (pb)	Codificant region (pb)	Total exons	Coding exons	Exon 1 (pb)	Intron 1 (pb)	Exon 2 (pb)	Intron 2 (pb)	Exon 3 (pb)	Intron 3 (pb)	Exon 4 (pb)	Intron 4 (pb)	Exon 5 (pb)	Intron 5 (pb)	Exon 6 (pb)	Intron 6 (pb)	Exon 7 (pb)	Intron 7 (pb)	Exon 8 (pb)	Intron 8 (pb)	Exon 9 (pb)	Intron 9 (pb)	Exon 10 (pb)	Intron 10 (pb)	Exon 11 (pb)	Protein (aa)
Rabbit (Oryctolagus cuniculus)	Unknown	18953	1664	1140	7	7	319	730	249	81	276	14920	173	398	61	1020	200	141	386	-	-	-	-	-	-	-	-	379
Mouse (Mus musculus) Strain: C57BL6 (reference)	7	10484-12426	1770-1738	1095-1098	7	6	183-212	366-424	271	331-332	258	226-228	276	6250-7965	270	1230-1273	117	316-1975	363-366	-	-	-	-	-	-	-	-	365
Rat (Rattus novergicus)	1	8717	1550	1101	6	6	272	344	258	211	276	5382	270	1042	117	189	357	-	-	-	-	-	-	-	-	-	-	366
Macaque (Macaca mulatta)	19	15974	1459	1098	8	7	135	730	87	677	252	77	276	11609	131	1	139	676	117	385	322	-	-	-	-	-	-	365
Orangutan (Pongo abelii)	19	14000	1594	1098	8	7	482	983	87	362	103	2	149	77	276	9939	270	691	117	353	110	-	-	-	-	-	-	365
Human (Homo sapiens)	19	13767	1511	1098	7	6	90	636	87	408	252	77	276	10020	270	680	117	436	419	-	-	-	-	-	-	-	-	365
Chimpanzee (Pan troglodytes)	19	12805	1026	1026	6	6	73	417	252	77	276	10099	270	680	117	435	110	-	-	-	-	-	-	-	-	-	-	365
Bonobo (Pan paniscus)	19	17144	1339	1125	6	6	57	8540	295	77	276	6080	270	677	117	432	324	-	-	-	-	-	-	-	-	-	-	374
Gorilla (Gorilla gorilla gorilla)	19	16616	1068	1068	6	6	25	4214	270	77	276	10153	270	675	117	430	110	-	-	-	-	-	-	-	-	-	-	355
Bushbaby (Otolemur garnettii)	Unknown	17710	1065	1065	6	6	73	529	252	84	276	14388	270	1351	117	294	77	-	-	-	-	-	-	-	-	-	-	355
Cat (Felis catus)	E2	7674	1092	1092	7	7	70	522	252	273	276	4784	270	701	117	300	77	3	30	-	-	-	-	-	-	-	-	363
Dog (Canis lupus familiaris) Breed: reference	1	8623-10027	1354-3562	1044-1065	5-7	4-6	33-104	1013-1014	84	685-697	252	87	276	4601-4609	270-2914	600	117	276	322	-	-	-	-	-	-	-	-	347-354
Sperm whale (Physeter catodon)	Unknown	8671	1302	1092	9	8	196	414	87	340	252	122	276	5353	270	613	117	523	77	3	24	2	3	-	-	-	-	363
Cow (Bos taurus)	18	6687	2427	1152	6	5	616	414	87	292	249	106	276	2825	270	624	929	-	-	-	-	-	-	-	-	-	-	383
Goat (Capra hircus)	18	5281	1065	1065	6	6	73	300	249	106	276	2882	270	622	117	307	80	-	-	-	-	-	-	-	-	-	-	354
Sheep (Ovis aries)	14	5291	1065	1065	6	6	73	300	249	107	276	2891	270	622	117	307	80	-	-	-	-	-	-	-	-	-	-	354
Camel (Camelus dromedarius)	9	7058	1499	1068	6	6	103	308	255	122	276	4219	270	674	114	237	481	-	-	-	-	-	-	-	-	-	-	355
Pig (Sus scrofa) Breed: reference	6	9124-30185	1209-3886	957-1215	6-11	5-8	14-340	311-1577	87-252	127-7469	87-276	134-5776	252-276	127-6320	117-276	104-5769	19-1639	231-1846	83-203	529-1329	173-491	2445-2448	61	3811-3878	200	305-316	512	318-403
Peccary (Catagonus wagneri)	Unknown	7162	1280	1098	8	7	168	363	87	321	252	126	276	3895	273	651	117	524	77	3	30	-	-	-	-	-	-	366
Horse (Equus caballus)	10	12113	2048	1056	6	6	72	511	255	79	276	8570	270	594	117	312	1058	-	-	-	-	-	-	-	-	-	-	351
