# Supplementary material for: The FcRn from gene to protein and function: comparison between species
Source: Front Immunol. 2025 Aug 1;16:1608426. doi: 10.3389/fimmu.2025.1608426 (PMC12353704; doi:10.3389/fimmu.2025.1608426)
Supplement: Supplementary file 2 [file Table2.xlsx]

## Sheet: Table 2
	Table 2. Regulation of human and mouse FcRn α-chain gen
	Gen	Gene expression regulation	Stimuli	Associated transcription factors (TF)	Possible interaction with other TFs or coactivators/corepressors	Interaction between associated TFs	Common interactions with other TFs or coactivators/corepressors	Consensus binding sites	Positions	Cell types	References
	FCGRT (human α-chain)	Positive	TGF-βa,b	Sp1, Sp2, Sp3	TFIID (TBP, TAFII55, TAFII130), YY1, CBP/p300, Oct-1, Hic-5	Sp1 - YY1	TBP, TAFII55, TAFII130, CBP/p300	TGGGCGGGG, GGGGCTGGT, CCCGC	-641, -635, -313 (Promoter)	Keratinocyte cell linea, fibroblast cellsb, trabecular meshwork cellsc, monocytes or macrophagesd, hepatoma cellse, colon epithelial (Caco-2), skin endothelial, macrophage-like THP-1, HT-29 cells lines	(29-30); (33-48); (50-75)
				YY1	TFIIB, TBP, CBP/p300, NF-κB, Sp1, TAFII55, CyPA, FKBP12			CCATAT	-586, -357 (Promoter)
			TNF-αb	AP-1 (cFOS/cJun)	TBP, NF-kB, C/EBPβ, CBP/p300, Trip6	Ap1 - NF-kB YY1 - NF-kB	TBP, CBP/p300, Sp1, Trip6	TGAGTCA	-276 (Promoter)
				NF-κB (p50/p65 or p50/p50)	Sp1, Ap1, C/EBPβ, CBP/p300, p/CAF, SRC-1, P-TEFb , Trip6			GGGAACCACC, GGGAGTCACC, GGATTCCTCC
				YY1	TFIIB, TBP, CBP/p300, p/CAF, NF-κB, Sp1, TAFII55, CyPA, FKBP12			CCATAT	-586, -357 (Promoter)
			IL-1b,c,d	AP-1 (cFOS/cJun)	TBP, NF-kB, C/EBPβ, CBP/p300, Trip6	Ap1 - NF-kB	C/EBPβ, CBP/p300, Trip6	TGAGTCA	-276 (Promoter)
				NF-κB (p50/p65 or p50/p50)	Sp1, Ap1, C/EBPβ, CBP/p300, p/CAF, SRC-1, P-TEFb , Trip6			GGGAACCACC, GGGAGTCACC, GGATTCCTCC	+1104, +5561,+9651 (Intron 2 and 4)
			LPSb,e/PMA	C/EBP (C/EBPβ/C/EBPδ)	CBP/p300, NF-kB, Sp1	C/EBPβ - NF-kB	CBP/p300, Sp1	TGCAGGAAT	-497, -233 (Promoter)
				NF-κB	Sp1, Ap1, C/EBPβ, CBP/p300, p/CAF, SRC-1, P-TEFb, Trip6			GGGAACCACC, GGGAGTCACC, GGATTCCTCC	+1104, +5561,+9651 (Intron 2 nd 4)
		Negative	TGF-βf	FBI-1-Sp1	Sp3, Sp4, p53, HDAC, mSin3A, NCoR, SMRT	Api-NF-kB mSin3A-HDAC	STAT3, NURF complex, HDAC complexes	CpG dinucleotides	-1058 to -587 (Promoter)	Epithelial breast cancer cell linef, skin fibroblastsg, fibroblast cell-like linesh, embryonic fibroblast cell linei, skeletal musclej, liver, myocardium cell lines, intestinal, lung, kidney, retinal pigment epithelial cells (RPE), macrophage-like THP-1, PBMC	(61); (70); (76-83); (85-98)
			TNF-α	NF-κBg, h, i, j (p50/p65 or p50/p50)	Ap1, HDAC1, HDAC2, YY1, GR, Trip6, GRIP1			unknown	unknown
			IFN-γ	STAT-1	CBP/p300, RFX5 complex, CIITA, YB-1	CIITA-RFX5 complex	NF-Y complex	TTCTTTGAA	-1445, -891 (Promoter)
			?	miRNAs (3181)	Unknown			GGCCCGA	3'-UTR (mRNA)
	Fcgrt (mouse α-chain)	Positive	?	Sp1-like	Unknown			GGGTGG	-60 (Promoter)	Fibroblast cell linek, bronchial fibroblastsl, adult, neonatal enterocytes	(99); (100)
		Undefined	TGF-βk	NF1	TFIIB, TBP, Sp1	NF1-Sp1 Api-NF-kB	C/EBPβ, CBP/p300, Trip6	AGAGGCTGGACAGAGGCCAA	-95 (Promoter)		(99-102); (104-109)
				Ets	Sp1, Ap1, NF-kB, C/EBPs			CAGGATGTA	-13 (Promoter)
			TNF-αl	Ets	Sp1, Ap1, NF-kB, C/EBPs	Ets-Sp1	HDAC complexs	CAGGATGTA	-13 (Promoter)
	TGF-β: Transforming growth factor beta/TGF-β; TNFα: Tumor Necrosis Factor alpha; IL-1: Interleukin-1; LPS/PMA: Lipopolysaccharide/Phorbol myristate acetate; IFN-γ: Interferon gamma; Sp1: Transcription factor 1; Sp2: Transcription factor 2; Sp3: Transcription factor 3; YY1: YinYang1 transcription factor; AP-1: Activating protein-1; NF-kB: Nuclear Factor (NF)kB; C/EBPβ: CCAAT/enhancer-binding prote…
