# Supplementary material for: The FcRn from gene to protein and function: comparison between species
Source: Front Immunol. 2025 Aug 1;16:1608426. doi: 10.3389/fimmu.2025.1608426 (PMC12353704; doi:10.3389/fimmu.2025.1608426)
Supplement: Supplementary file 3 [file Table3.xlsx]

## Sheet: Hoja1 (2)
Supplementary Table 3. IgG, IgG subclasses, and albumin levels in serum, colostrum and milk of twenty mammalian species
			Rabbit (Oryctolagus cuniculus)			Mouse (Mus musculus)⌘							Rat (Rattus novergicus)⌲							Macaque (Macaca mulatta)^							Human (Homo sapiens)							Cat (Felis catus)¬					Dog (Canis lupus familiaris)							Cow (Bos taurus)℥
Fluid			Albumin	Total IgG*		Albumin	Total IgG	IgG1	IgG2a	IgG2b	IgG3		Albumin	Total IgG	IgG1	IgG2a	IgG2b	IgG2c		Albumin	Total IgG	IgG1	IgG2	IgG3	IgG4		Albumin	Total IgG	IgG1	IgG2	IgG3	IgG4		Albumin	Total IgG	IgG1	IgG2		Albumin	Total IgG	IgG1	IgG2	IgG3	IgG4		Albumin	Total IgG	IgG1	IgG2
Serum	Level (mg/mL)	min	27	5		19.0*	2	0.3	0.1	0.1	0.1		29*	5	5.85	6.7	0.8	2.2		31	5.77						35	10	5	2	0.5	0.2		25	53	51.94	1.06		27	15.6	7.22	4.99	0	0.5		27.3	9	0.72	6.6
		max	50	12		21.0*	5	5	4	5	0.2		31*	24.6	11.1	11	1.3	2.6		52	26.69						54	15	12	6	1	1		39	200	196	4		44	165	9.12	11.31	0.73	1.4		36.5	24	12.4	9
	Half-life (days)	min	5.4	5.5		1.2	4	8	3	2.6	4			4.5	2.20833	4.4					7.8						19	18	21	20	7	21		5	0.8				7	6.9	20	20	7	20		19.6	19
		max	6	7.5			8	11	12	3.5	8			5.5	2.2	5					8.8						21	22.5	23	23	16	23		6	8				9.4	15.6	30	30		30		21.8	22
Colostrum	Level (mg/mL)	min		1.5										2.6		0.67	0.1										0.27	0.21	0.037	0.035	<0.003	0.005			26.5	25.97				12.1						0.4	32	30	1.9
		max		30		18										4.05	0.4										0.59	0.85							85.9	84.18				30						2.6	154	150	4
Milk	Level (mg/mL)	min	4	0.1		6	0.12						3.5	1.06		0.8	0.26				23.5						0.21	0.04	0.025	0.02	<0.002	0.004			1.89	1.8				0.15						0.1	1	0.35	0.01
		max	5	1		20	0.5						6			1.81					130.5						0.78								0.09	0.09										0.4	2	1.15	0.06
References			(158); (159); (160); (204)			(160); (161); (162)							(162); (163); (164); (165); (166); (167)							(168); (169); (170); (200); (203)							(160); (171); (172); (173); (174)							(160); (175); (176); (177); (178)					(160); (178); (179); (204)							(160); (180); (181); (182); (183); (184); (185); (203)
Blank spaces correspond to missing data. A: Absent; N.D.: Not detected. *No subclasses have been described. &: Some authors consider IgG1-IgG6. ⌘: BALB/c strain. ⌲: Spraque Dawley strain. ^The structures and functions differ significantly from human IgG subclasses, especially IgG3. ¬Some authors consider 4 subclasses. ℥: Modicana dairy cows. $: Girgentana. #: https://www.vetmed.iastate.edu/vpath/…
[truncated: 38 more columns]
